# Supplementary material for: Kalkitoxin: A Potent Suppressor of Distant Breast Cancer Metastasis
Source: Int J Mol Sci. 2023 Jan 7;24(2):1207. doi: 10.3390/ijms24021207 (PMC9863388; doi:10.3390/ijms24021207)
Supplement: Supplementary file 1 [file ijms-24-01207-s001.zip]

Archive with 1 entries (1 files):
- ijms-2077414-supplementary.pdf
